# Supplementary material for: Wireless Inchworm-like Compact Soft Robot by Induction Heating of Magnetic Composite
Source: Micromachines (Basel). 2023 Jan 8;14(1):162. doi: 10.3390/mi14010162 (PMC9865691; doi:10.3390/mi14010162)
Supplement: Supplementary file 1 [file micromachines-14-00162-s001.zip]

Archive with 4 entries (4 files):
- Supplementary_materials.pdf
- VideoS1.mp4
- VideoS2.mp4
- VideoS3.mp4
